# Supplementary material for: Unveiling the microbial communities and metabolic pathways of Keem, a traditional starter culture, through whole-genome sequencing
Source: Sci Rep. 2024 Feb 18;14:4031. doi: 10.1038/s41598-024-53350-3 (PMC10874962; doi:10.1038/s41598-024-53350-3)
Supplement: Supplementary file 3 — Supplementary Table S2. [file 41598_2024_53350_MOESM3_ESM.xlsx]

## Sheet: Title Page
Microbial community structure and metabolic pathway analysis of Keem (a starter culture) native to Jaunsari tribe of Uttarakhand, India
Babita Rana1, Renu Chandola1, Pankaj Sanwal2 & Gopal Krishna Joshi1*
1Department of Biotechnology, School of Life Sciences, Hemvati Nandan Bahuguna Garhwal University, Srinagar Garhwal, Uttarakhand, India.
2Department of Biochemical Engineering, BTKIT, Dwarahat, Uttarakhand, India.
*Corresponding author, email: gkjoshi@rediffmail.com

## Sheet: Supplmentary data Table S2
Pathway	Total	Expected	Hits	Pval	FDR
Biosynthesis of amino acids	223	98	163	5.37e-20	8.49e-18
Porphyrin and chlorophyll metabolism	76	33.4	57	2.59e-08	2.05e-06
Phenylalanine, tyrosine and tryptophan biosynthesis	70	30.8	52	1.86e-07	9.79e-06
Cysteine and methionine metabolism	78	34.3	56	4.32e-07	1.71e-05
Arginine and proline metabolism	126	55.4	81	2.16e-06	6.82e-05
Glyoxylate and dicarboxylate metabolism	68	29.9	48	6.46e-06	0.00017
Valine, leucine and isoleucine degradation	66	29	46	1.73e-05	0.000378
Pyruvate metabolism	86	37.8	57	1.92e-05	0.000378
Fatty acid metabolism	60	26.4	42	3.44e-05	0.00059
Glycine, serine and threonine metabolism	91	40	59	3.74e-05	0.00059
Propanoate metabolism	82	36	54	4.2e-05	0.000603
Lipopolysaccharide biosynthesis	17	7.47	15	0.0002	0.00263
Alanine, aspartate and glutamate metabolism	65	28.6	43	0.00022	0.00267
Carbon fixation in photosynthetic organisms	36	15.8	26	0.000521	0.00588
Valine, leucine and isoleucine biosynthesis	15	6.59	13	0.000818	0.00861
Peptidoglycan biosynthesis	17	7.47	14	0.00137	0.0131
One carbon pool by folate	27	11.9	20	0.00141	0.0131
Histidine metabolism	38	16.7	26	0.0019	0.0167
Fatty acid biosynthesis	28	12.3	20	0.00292	0.024
Pentose phosphate pathway	67	29.4	41	0.00304	0.024
Fatty acid degradation	39	17.1	26	0.00335	0.0252
Glycosylphosphatidylinositol(GPI)-anchor biosynthesis	20	8.79	15	0.00477	0.0342
Pentose and glucuronate interconversions	55	24.2	34	0.00538	0.0366
Pantothenate and CoA biosynthesis	29	12.7	20	0.00555	0.0366
Butanoate metabolism	77	33.8	45	0.00673	0.0426
Glycerolipid metabolism	61	26.8	36	0.012	0.0705
Fluorobenzoate degradation	11	4.83	9	0.0122	0.0705
Pyrimidine metabolism	85	37.3	48	0.0125	0.0705
beta-Alanine metabolism	40	17.6	25	0.0134	0.0731
Caprolactam degradation	13	5.71	10	0.0166	0.0847
Tropane, piperidine and pyridine alkaloid biosynthesis	20	8.79	14	0.0166	0.0847
Starch and sucrose metabolism	87	38.2	48	0.0214	0.106
Citrate cycle (TCA cycle)	57	25	33	0.0227	0.109
Styrene degradation	19	8.35	13	0.0273	0.125
Benzoate degradation	82	36	45	0.0284	0.125
Ascorbate and aldarate metabolism	38	16.7	23	0.0285	0.125
Selenocompound metabolism	21	9.23	14	0.0299	0.125
Lysine biosynthesis	46	20.2	27	0.0303	0.125
Ubiquinone and other terpenoid-quinone biosynthesis	50	22	29	0.0307	0.125
Purine metabolism	179	78.6	91	0.0333	0.131
2-Oxocarboxylic acid metabolism	67	29.4	37	0.0399	0.154
Nitrogen metabolism	49	21.5	28	0.0421	0.158
